# Supplementary material for: Dynamics of the State of Arterial Stiffness as a Possible Pathophysiological Factor of Unfavorable Long-Term Prognosis in Patients after Coronary Artery Bypass Grafting
Source: Biomedicines. 2024 May 6;12(5):1018. doi: 10.3390/biomedicines12051018 (PMC11117762; doi:10.3390/biomedicines12051018)
Supplement: Supplementary file 1 [file biomedicines-12-01018-s001.zip]

Archive with 1 entries (1 files):
- biomedicines-2915393-supplementary.pdf
